# Supplementary material for: Contraindications to the Initiation of Veno-Venous ECMO for Severe Acute Respiratory Failure in Adults: A Systematic Review and Practical Approach Based on the Current Literature
Source: Membranes (Basel). 2021 Jul 30;11(8):584. doi: 10.3390/membranes11080584 (PMC8400963; doi:10.3390/membranes11080584)
Supplement: Supplementary file 1 [file membranes-11-00584-s001.zip]

Archive with 1 entries (1 files):
- membranes-1248916-supplementary.pdf
